# Supplementary material for: Determination of Sulfites in Dried Fruits by Paper Spray Ionization Tandem Mass Spectrometry
Source: Molecules. 2024 May 8;29(10):2192. doi: 10.3390/molecules29102192 (PMC11124160; doi:10.3390/molecules29102192)
Supplement: Supplementary file 1 [file molecules-29-02192-s001.zip]

Archive with 1 entries (1 files):
- molecules-2984195-supplementary.pdf
